# Supplementary material for: Dietary Habits, Nutrition Intake, and Alcohol Consumption Based on Types of Smoking and Smoking Status: A Cross-Sectional Study
Source: Nutrients. 2024 Nov 14;16(22):3881. doi: 10.3390/nu16223881 (PMC11597212; doi:10.3390/nu16223881)
Supplement: Supplementary file 1 [file nutrients-16-03881-s001.zip]

Archive with 1 entries (1 files):
- nutrients-3309187-supplementary.pdf
